# Supplementary material for: Lipid droplets and ferritin heavy chain: a devilish liaison in human cancer cell radioresistance
Source: eLife. 2021 Sep 9;10:e72943. doi: 10.7554/eLife.72943 (PMC8497056; doi:10.7554/eLife.72943)
Supplement: Source data 1. [file elife-72943-supp1.zip]

Archive with 5 entries (4 files):
- Source Data/
- Source Data/Figure 4-source data 1.pptx
- __MACOSX/Source Data/._Figure 4-source data 1.pptx
- Source Data/Figure 3-source data 1.pptx
- __MACOSX/Source Data/._Figure 3-source data 1.pptx
